# Supplementary material for: Gonadal Development and Differentiation of Hybrid F1 Line of Ctenopharyngodon idella (♀) × Squaliobarbus curriculus (♂)
Source: Int J Mol Sci. 2024 Sep 30;25(19):10566. doi: 10.3390/ijms251910566 (PMC11477168; doi:10.3390/ijms251910566)
Supplement: Supplementary file 1 [file ijms-25-10566-s001.zip]

Archive with 1 entries (1 files):
- ijms-3212280-supplementary.pdf
